# Supplementary material for: Clinical Significance of Early Venous Filling Detected via Preoperative Angiography in Glioblastoma
Source: Cancers (Basel). 2023 Jul 26;15(15):3800. doi: 10.3390/cancers15153800 (PMC10416945; doi:10.3390/cancers15153800)
Supplement: Supplementary file 1 [file cancers-15-03800-s001.zip]

Archive with 1 entries (1 files):
- cancers-2501933-supplementary.pdf
